# Supplementary material for: Impact of Particle and Crystallite Size of Ba0.6Sr0.4TiO3 on the Dielectric Properties of BST/P(VDF-TrFE) Composites in Fully Printed Varactors
Source: Polymers (Basel). 2022 Nov 19;14(22):5027. doi: 10.3390/polym14225027 (PMC9698761; doi:10.3390/polym14225027)
Supplement: Supplementary file 1 [file polymers-14-05027-s001.zip]

Archive with 1 entries (1 files):
- polymers-1981373-supplementary.pdf
